# Supplementary material for: Two new species of the genus Metapocyrtus Heller, 1912 (Coleoptera, Curculionidae, Entiminae, Pachyrhynchini), subgenus Orthocyrtus Heller, 1912, from Mindanao Island, Philippines
Source: Zookeys. 2021 Apr 8;1029:139–54. doi: 10.3897/zookeys.1029.63023 (PMC8050020; doi:10.3897/zookeys.1029.63023)
Supplement: XML Treatment for Metapocyrtus (Orthocyrtus) davaoensis [file zookeys.1029.63023-treatment1.xml]

<!DOCTYPE tp:taxon-treatment
  PUBLIC "-//TaxonX//DTD Taxonomic Treatment Publishing DTD v0 20100105//EN" "tax-treatment-NSO.dtd">
<tp:taxon-treatment xmlns:tp="http://www.plazi.org/taxpub"><tp:treatment-meta><kwd-group><label>Taxon classification</label><kwd><named-content xmlns:xlink="http://www.w3.org/1999/xlink" content-type="kingdom">Animalia</named-content></kwd><kwd><named-content xmlns:xlink="http://www.w3.org/1999/xlink" content-type="order">Coleoptera</named-content></kwd><kwd><named-content xmlns:xlink="http://www.w3.org/1999/xlink" content-type="family">Curculionidae</named-content></kwd></kwd-group><mixed-citation publication-type="journal"><person-group><name><surname>Cabras</surname><given-names>Analyn A.</given-names></name><name><surname>Medina</surname><given-names>Milton Norman</given-names></name><name><surname>Bollino</surname><given-names>Maurizio</given-names></name></person-group><article-title>Two new species of the genus <italic><tp:taxon-name><tp:taxon-name-part taxon-name-part-type="genus" reg="Metapocyrtus">Metapocyrtus</tp:taxon-name-part></tp:taxon-name></italic> Heller, 1912 (<tp:taxon-name><tp:taxon-name-part taxon-name-part-type="order">Coleoptera</tp:taxon-name-part></tp:taxon-name>, <tp:taxon-name><tp:taxon-name-part taxon-name-part-type="family">Curculionidae</tp:taxon-name-part></tp:taxon-name>, <tp:taxon-name><tp:taxon-name-part taxon-name-part-type="subfamily">Entiminae</tp:taxon-name-part></tp:taxon-name>, <tp:taxon-name><tp:taxon-name-part taxon-name-part-type="tribe">Pachyrhynchini</tp:taxon-name-part></tp:taxon-name>), subgenus <italic><tp:taxon-name><tp:taxon-name-part taxon-name-part-type="genus" reg="Metapocyrtus"/><tp:taxon-name-part taxon-name-part-type="subgenus" reg="Orthocyrtus">Orthocyrtus</tp:taxon-name-part></tp:taxon-name></italic> Heller, 1912, from Mindanao Island, Philippines</article-title><source>Zookeys</source><day>08</day><month>4</month><year>2021</year><volume>1029</volume><fpage>139</fpage><lpage>154</lpage><pub-id pub-id-type="doi">10.3897/zookeys.1029.63023</pub-id></mixed-citation></tp:treatment-meta><tp:nomenclature><tp:taxon-name><object-id xmlns:xlink="http://www.w3.org/1999/xlink" content-type="arpha" xlink:type="simple">F8C1665F-2E96-59C4-8527-23B67B4B2FB6</object-id>
            <tp:taxon-name-part taxon-name-part-type="genus" reg="Metapocyrtus">Metapocyrtus</tp:taxon-name-part> (<tp:taxon-name-part taxon-name-part-type="subgenus" reg="Orthocyrtus">Orthocyrtus</tp:taxon-name-part>) <tp:taxon-name-part taxon-name-part-type="species" reg="davaoensis">davaoensis</tp:taxon-name-part><object-id xmlns:xlink="http://www.w3.org/1999/xlink" content-type="zoobank" xlink:type="simple">http://zoobank.org/DC3785AE-085A-4E26-8AA8-460601F0DA9D</object-id></tp:taxon-name><tp:taxon-status xmlns:xlink="http://www.w3.org/1999/xlink" xlink:type="simple">sp. nov.</tp:taxon-status><xref ref-type="fig" rid="F1">Figs 1</xref><xref ref-type="fig" rid="F2">, 2</xref><xref ref-type="fig" rid="F3">, 3</xref><xref ref-type="fig" rid="F4">, 4</xref></tp:nomenclature><tp:treatment-sec sec-type="Holotype" id="SECID0EGKAC"><title>Holotype</title><p>(Figs <xref ref-type="fig" rid="F1">1</xref>, <xref ref-type="fig" rid="F3">3</xref>), male: Philippines – Mindanao / Calinan / Davao City / March.2018 / coll. Medina (typed on white card) // HOLOTYPE male / <tp:taxon-name><tp:taxon-name-part taxon-name-part-type="genus" reg="Metapocyrtus">Metapocyrtus</tp:taxon-name-part> (<tp:taxon-name-part taxon-name-part-type="subgenus" reg="Orthocyrtus">Orthocyrtus</tp:taxon-name-part>) <tp:taxon-name-part taxon-name-part-type="species" reg="davaoensis">davaoensis</tp:taxon-name-part></tp:taxon-name> / CABRAS, MEDINA &amp; BOLLINO, 2021 (typed on red card). Presently in <abbrev xmlns:xlink="http://www.w3.org/1999/xlink" content-type="institution" xlink:title="University of Mindanao Coleoptera Research Center, Davao City Philippines" id="ABBRID0ECLAC" xlink:type="simple">UMCRC</abbrev>, will be deposited in National Museum of Natural History (PNMNH) under the National Museum of the Philippines.</p><fig id="F1" position="float" orientation="portrait"><object-id xmlns:xlink="http://www.w3.org/1999/xlink" content-type="doi" xlink:type="simple">10.3897/zookeys.1029.63023.figure1</object-id><object-id xmlns:xlink="http://www.w3.org/1999/xlink" content-type="arpha" xlink:type="simple">097FDB1B-85C2-57F3-A23E-2E17AD8CFB91</object-id><label>Figure 1.</label><caption><p><tp:taxon-name><tp:taxon-name-part taxon-name-part-type="genus" reg="Metapocyrtus">Metapocyrtus</tp:taxon-name-part> (<tp:taxon-name-part taxon-name-part-type="subgenus" reg="Orthocyrtus">Orthocyrtus</tp:taxon-name-part>) <tp:taxon-name-part taxon-name-part-type="species" reg="davaoensis">davaoensis</tp:taxon-name-part></tp:taxon-name> sp. nov. <bold>A</bold> male holotype, dorsal view <bold>B</bold> female, dorsal view <bold>C</bold> ditto,male, lateral view <bold>D</bold> ditto,female, lateral view.</p></caption><graphic xmlns:xlink="http://www.w3.org/1999/xlink" xlink:href="zookeys-1029-139-g001.jpg" position="float" orientation="portrait" xlink:type="simple" id="oo_529746.jpg"><uri content-type="original_file" xlink:type="simple">https://binary.pensoft.net/fig/529746</uri></graphic></fig></tp:treatment-sec><tp:treatment-sec sec-type="Paratypes" id="SECID0EKMAC"><title>Paratypes</title><p>(4♂♂, 6♀♀): 1♂, 4♀♀, Philippines – Calinan, Davao City, Mindanao Island / March 2018/ coll. Cabras, all in <abbrev xmlns:xlink="http://www.w3.org/1999/xlink" content-type="institution" xlink:title="University of Mindanao Coleoptera Research Center, Davao City Philippines" id="ABBRID0EQMAC" xlink:type="simple">UMCRC</abbrev>; 1♂, 1♀, Philippines – Gumitan, Davao del Sur, Mindanao Island/ XI, 2019/ Leg-local collector/, in coll. <abbrev xmlns:xlink="http://www.w3.org/1999/xlink" content-type="institution" xlink:title="private collection of Zhao Ming, Guangzhou, China" id="ABBRID0EVMAC" xlink:type="simple">ZMPC</abbrev>; 1♂, Philippines – Mindanao I. / Tabayon – Davao del Sur / March 2014 / Lg. local people - coll. Bollino; 1♂, Philippines – Mindanao / Kapatagan / (Davao del Sur) / January 2016 / Lg. local people – coll. Bollino; 1♀, Philippines – Mindanao / Cabanglasan – Bukidnon / XII.2014–I.2015 / ex Lumawig - coll. Bollino, all in <abbrev xmlns:xlink="http://www.w3.org/1999/xlink" content-type="institution" xlink:title="private collection of Maurizio Bollino, Lecce, Italy" id="ABBRID0E1MAC" xlink:type="simple">MBLI</abbrev>. All paratypes with additional red label: Paratype / <tp:taxon-name><tp:taxon-name-part taxon-name-part-type="genus" reg="Metapocyrtus">Metapocyrtus</tp:taxon-name-part> (<tp:taxon-name-part taxon-name-part-type="subgenus" reg="Orthocyrtus">Orthocyrtus</tp:taxon-name-part>) <tp:taxon-name-part taxon-name-part-type="species" reg="davaoensis">davaoensis</tp:taxon-name-part></tp:taxon-name> / CABRAS, MEDINA, &amp; BOLLINO, 2021.</p></tp:treatment-sec><tp:treatment-sec sec-type="diagnosis" id="SECID0ENNAC"><title>Diagnosis.</title><p><tp:taxon-name><tp:taxon-name-part taxon-name-part-type="genus" reg="Metapocyrtus">Metapocyrtus</tp:taxon-name-part> (<tp:taxon-name-part taxon-name-part-type="subgenus" reg="Orthocyrtus">Orthocyrtus</tp:taxon-name-part>) <tp:taxon-name-part taxon-name-part-type="species" reg="davaoensis">davaoensis</tp:taxon-name-part></tp:taxon-name> sp. nov. in general appearance resembles <tp:taxon-name><tp:taxon-name-part taxon-name-part-type="genus" reg="Metapocyrtus">Metapocyrtus</tp:taxon-name-part> (<tp:taxon-name-part taxon-name-part-type="subgenus" reg="Orthocyrtus">Orthocyrtus</tp:taxon-name-part>) <tp:taxon-name-part taxon-name-part-type="species" reg="mansaka">mansaka</tp:taxon-name-part></tp:taxon-name> Cabras, Bollino &amp; Medina, 2018 from Davao de Oro, South Cotabato, and Agusan del Sur, but differs for its unique elytral ornamentation, pronotal markings and shape of the aedeagus. <tp:taxon-name><tp:taxon-name-part taxon-name-part-type="genus" reg="Metapocyrtus">Metapocyrtus</tp:taxon-name-part> (<tp:taxon-name-part taxon-name-part-type="subgenus" reg="Orthocyrtus">O.</tp:taxon-name-part>) <tp:taxon-name-part taxon-name-part-type="species" reg="davaoensis">davaoensis</tp:taxon-name-part></tp:taxon-name> elytral ornamentation consist of short stripes from behind the base to before the middle of stria II and behind the base to the basal third of interval IV, a thin median transverse band starting from interval I towards the lateral margin, a distorted subtriangular stripe on apical third extending from stria I to interval IV, and a long stripe from behind the base to the apex along the lateral margin, confluent with the basal, medial and apical stripes. <tp:taxon-name><tp:taxon-name-part taxon-name-part-type="genus" reg="Metapocyrtus">Metapocyrtus</tp:taxon-name-part> (<tp:taxon-name-part taxon-name-part-type="subgenus" reg="Orthocyrtus">O.</tp:taxon-name-part>) <tp:taxon-name-part taxon-name-part-type="species" reg="mansaka">mansaka</tp:taxon-name-part></tp:taxon-name> has three broad, scaly bands on the elytra; for pronotal marks, <tp:taxon-name><tp:taxon-name-part taxon-name-part-type="genus" reg="Metapocyrtus">M.</tp:taxon-name-part> (<tp:taxon-name-part taxon-name-part-type="subgenus" reg="Orthocyrtus">O.</tp:taxon-name-part>) <tp:taxon-name-part taxon-name-part-type="species" reg="davaoensis">davaoensis</tp:taxon-name-part></tp:taxon-name> has thin, transverse, scaly marks along the entire width in the middle compared with <tp:taxon-name><tp:taxon-name-part taxon-name-part-type="genus" reg="Metapocyrtus">M.</tp:taxon-name-part> (<tp:taxon-name-part taxon-name-part-type="subgenus" reg="Orthocyrtus">O.</tp:taxon-name-part>) <tp:taxon-name-part taxon-name-part-type="species" reg="mansaka">mansaka</tp:taxon-name-part></tp:taxon-name> which has triangular transverse scaly marks from each side dilated towards the middle but not confluent.</p></tp:treatment-sec><tp:treatment-sec sec-type="description" id="SECID0EIAAE"><title>Description.</title><p><bold>Male.</bold> Dimensions (in mm): <abbrev xmlns:xlink="http://www.w3.org/1999/xlink" xlink:title="body length, from the apical margin of pronotum to the apex of elytra" id="ABBRID0EQAAE" xlink:type="simple">LB</abbrev> 10.0–10.3 (holotype 10.0, â: 10.15), <abbrev xmlns:xlink="http://www.w3.org/1999/xlink" xlink:title="length of rostrum" id="ABBRID0EUAAE" xlink:type="simple">LR</abbrev> 1.8–1.9 m (1.8, â: 1.85), <abbrev xmlns:xlink="http://www.w3.org/1999/xlink" xlink:title="maximum width across the rostrum" id="ABBRID0EYAAE" xlink:type="simple">WR</abbrev> 1.5–1.6 (1.5 mm, â: 1.55), <abbrev xmlns:xlink="http://www.w3.org/1999/xlink" xlink:title="pronotal length, from the base to apex along the midline" id="ABBRID0E3AAE" xlink:type="simple">LP</abbrev> 3.0–3.3 (3.0, â: 3.15), <abbrev xmlns:xlink="http://www.w3.org/1999/xlink" xlink:title="maximum width across the pronotum" id="ABBRID0EABAE" xlink:type="simple">WP</abbrev>: 3.3–3.4 (3.3, â: 3.35), <abbrev xmlns:xlink="http://www.w3.org/1999/xlink" xlink:title="elytral length, from the level of the basal margins to the apex of elytra" id="ABBRID0EEBAE" xlink:type="simple">LE</abbrev> 6.4–6.6 (6.4, â: 6.5). <abbrev xmlns:xlink="http://www.w3.org/1999/xlink" xlink:title="maximum width across the elytra" id="ABBRID0EIBAE" xlink:type="simple">WE</abbrev> 4.7–4.9 (4.7 mm, â: 4.8). <italic>N</italic> = 3.</p><p>Integument black. Body surface, rostrum, head, and underside with a weak luster.</p><p><bold><italic>Body</italic></bold> subglabrous. <bold><italic>Head</italic></bold> glabrous, sparsely minutely pubescent on ventral side, with metallic, pale-yellow ochre, elliptical scales on each side and turquoise, hair-like scales on lateroventral parts; forehead between eyes covered with metallic, light-yellow ochre, round scales. <bold><italic>Rostrum</italic></bold> strongly rugose, longer than wide (<abbrev xmlns:xlink="http://www.w3.org/1999/xlink" xlink:title="length of rostrum" id="ABBRID0E3BAE" xlink:type="simple">LR</abbrev>/<abbrev xmlns:xlink="http://www.w3.org/1999/xlink" xlink:title="maximum width across the rostrum" id="ABBRID0EACAE" xlink:type="simple">WR</abbrev>: 1.2), bearing minute, yellow-ochre, adpressed hairs on the lateral surface, and lateroventral sides below antennal scrobe covered with long, light-colored hairs; transverse basal groove distinct; longitudinal groove along midline distinct, creating a shallow depression beset with metallic, golden-yellow, round scales; lateral sides with round to elliptical light-yellow ochre scales; dorsum finely punctured; dorsal surface weakly convex. Eyes medium-sized and feebly convex. Antennal scape and funicle of almost the same length, moderately covered with fine, light-colored hairs. Funicular segments I and II almost of the same length, twice as long as wide; segments III–VII nearly as long as wide; club subellipsoidal, nearly three times longer than wide. <bold><italic>Prothorax</italic></bold> subglobular, slightly wider than long (<abbrev xmlns:xlink="http://www.w3.org/1999/xlink" xlink:title="pronotal length, from the base to apex along the midline" id="ABBRID0EHCAE" xlink:type="simple">LP</abbrev>/<abbrev xmlns:xlink="http://www.w3.org/1999/xlink" xlink:title="maximum width across the pronotum" id="ABBRID0ELCAE" xlink:type="simple">WP</abbrev>: 0.91), finely punctured, widest at middle, weakly convex, sparsely covered with turquoise and light-yellow ochre, round scales on basal half of dorsum, and with the following scaly markings of metallic, light-yellow ochre and turquoise, round scales: a) thin band at the anterior margin, b) transverse band in the entire width in middle, c) thin band at the posterior margin, and d) broad lateroventral stripe before the coxa confluent with the anterior and posterior marginal bands. <bold><italic>Elytra</italic></bold> subovate (<abbrev xmlns:xlink="http://www.w3.org/1999/xlink" xlink:title="elytral length, from the level of the basal margins to the apex of elytra" id="ABBRID0ESCAE" xlink:type="simple">LE</abbrev>/<abbrev xmlns:xlink="http://www.w3.org/1999/xlink" xlink:title="maximum width across the elytra" id="ABBRID0EWCAE" xlink:type="simple">WE</abbrev>:1.36), slightly wider and moderately longer than prothorax (<abbrev xmlns:xlink="http://www.w3.org/1999/xlink" xlink:title="maximum width across the elytra" id="ABBRID0E1CAE" xlink:type="simple">WE</abbrev>/<abbrev xmlns:xlink="http://www.w3.org/1999/xlink" xlink:title="maximum width across the pronotum" id="ABBRID0E5CAE" xlink:type="simple">WP</abbrev>: 1.42, <abbrev xmlns:xlink="http://www.w3.org/1999/xlink" xlink:title="elytral length, from the level of the basal margins to the apex of elytra" id="ABBRID0ECDAE" xlink:type="simple">LE</abbrev>/<abbrev xmlns:xlink="http://www.w3.org/1999/xlink" xlink:title="pronotal length, from the base to apex along the midline" id="ABBRID0EGDAE" xlink:type="simple">LP</abbrev>: 2.13), body surface black with sparse, golden-yellow and turquoise, round scales, subglabrous, finely punctured, moderately convex; apex with sparse, white, fine hairs. Each elytron with the following scaly markings of metallic, light-yellow ochre to turquoise, round scales: a) short stripe from behind base to before middle of stria II, b) short stripe from behind base to basal third of interval IV, basally confluent with stripe on stria II, c) thin, median, transverse band starting from interval I towards lateral margin, d) distorted subtriangular stripe on apical third extending from stria I to interval IV, e) small dot on interval V at apical quarter, at times confluent with the distorted subtriangular stripe, f) long stripe from behind base to apex along lateral margin, confluent with basal, median, and apical stripes. <bold><italic>Legs</italic></bold> with strong clavate femora. Femora sparsely covered with light-colored hairs, with apical half covered with turquoise, elliptical scales. Tibiae covered with subrecumbent, light-colored bristles and metallic-turquoise and golden-yellow elliptical scales towards apical part, weakly serrate along inner edge. Fore tibiae bear a mucro at apex. Tarsomeres covered with sparse pubescence. Coxae barely pubescent with very sparse, turquoise, hair-like scales. Mesosternum covered with light-colored, adpressed bristles. Metasternum with light-colored, adpressed bristles and sparse, light-yellow ochre, round scales at lateral sides. Ventrite 1 depressed on disc, with light-yellow ochre and turquoise, round scales towards lateral margin. Ventrites 2–5 sparsely covered with adpressed bristles, especially towards margin. Ventrite V flattened, apical half finely densely punctured, interspersed sparsely with bluish, hair-like scales. Ventrites 1–5 with dense and long, light-brown bristles, laterally with sparse light-green bristles.</p><p><bold><italic>Male genitalia</italic></bold> as shown in Figure <xref ref-type="fig" rid="F2">2A–C</xref>.</p><p>Due to of the few males available (only three, excluding the holotype), we were unable to obtain even a partial evertion of the endophallus (read below for more comments).</p><fig id="F2" position="float" orientation="portrait"><object-id xmlns:xlink="http://www.w3.org/1999/xlink" content-type="doi" xlink:type="simple">10.3897/zookeys.1029.63023.figure2</object-id><object-id xmlns:xlink="http://www.w3.org/1999/xlink" content-type="arpha" xlink:type="simple">F8CC1FA4-F4E4-523C-8FDF-8276298B1D7E</object-id><label>Figure 2.</label><caption><p><tp:taxon-name><tp:taxon-name-part taxon-name-part-type="genus" reg="Metapocyrtus">Metapocyrtus</tp:taxon-name-part> (<tp:taxon-name-part taxon-name-part-type="subgenus" reg="Orthocyrtus">Orthocyrtus</tp:taxon-name-part>) <tp:taxon-name-part taxon-name-part-type="species" reg="hirakui">hirakui</tp:taxon-name-part></tp:taxon-name> sp. nov. <bold>A</bold> male holotype, dorsal view <bold>B</bold> female, dorsal view <bold>C</bold> ditto, male, lateral view <bold>D</bold> ditto, female, lateral view.</p></caption><graphic xmlns:xlink="http://www.w3.org/1999/xlink" xlink:href="zookeys-1029-139-g002.jpg" position="float" orientation="portrait" xlink:type="simple" id="oo_529747.jpg"><uri content-type="original_file" xlink:type="simple">https://binary.pensoft.net/fig/529747</uri></graphic></fig><p><bold>Female.</bold> Dimensions (in mm): <abbrev xmlns:xlink="http://www.w3.org/1999/xlink" xlink:title="body length, from the apical margin of pronotum to the apex of elytra" id="ABBRID0EAFAE" xlink:type="simple">LB</abbrev> 12.0–12.7 (â: 12.33), <abbrev xmlns:xlink="http://www.w3.org/1999/xlink" xlink:title="length of rostrum" id="ABBRID0EEFAE" xlink:type="simple">LR</abbrev> 2.0.–2.1 (â: 2.05), <abbrev xmlns:xlink="http://www.w3.org/1999/xlink" xlink:title="maximum width across the rostrum" id="ABBRID0EIFAE" xlink:type="simple">WR</abbrev> 1.7–1.8 (â: 1.75). <abbrev xmlns:xlink="http://www.w3.org/1999/xlink" xlink:title="pronotal length, from the base to apex along the midline" id="ABBRID0EMFAE" xlink:type="simple">LP</abbrev> 3.0–3.2 (â: 3.08). <abbrev xmlns:xlink="http://www.w3.org/1999/xlink" xlink:title="maximum width across the pronotum" id="ABBRID0EQFAE" xlink:type="simple">WP</abbrev> 4.2–4.5 (â: 4.33), <abbrev xmlns:xlink="http://www.w3.org/1999/xlink" xlink:title="elytral length, from the level of the basal margins to the apex of elytra" id="ABBRID0EUFAE" xlink:type="simple">LE</abbrev> 9.0–9.5 (â: 9.23). <abbrev xmlns:xlink="http://www.w3.org/1999/xlink" xlink:title="maximum width across the elytra" id="ABBRID0EYFAE" xlink:type="simple">WE</abbrev> 6.9–7.5 (â: 7.18). <italic>N</italic> = 4.</p><p>Habitus as shown in Figure <xref ref-type="fig" rid="F1">1D–F</xref>.</p><p>Females differ from males in the following: a) pronotum wider than long (<abbrev xmlns:xlink="http://www.w3.org/1999/xlink" xlink:title="pronotal length, from the base to apex along the midline" id="ABBRID0EGGAE" xlink:type="simple">LP</abbrev>/<abbrev xmlns:xlink="http://www.w3.org/1999/xlink" xlink:title="maximum width across the pronotum" id="ABBRID0EKGAE" xlink:type="simple">WP</abbrev> 0.71), slightly shorter than in male; b) pronotum imperfectly subglobular, and c) elytra imperfectly subovate (<abbrev xmlns:xlink="http://www.w3.org/1999/xlink" xlink:title="elytral length, from the level of the basal margins to the apex of elytra" id="ABBRID0EOGAE" xlink:type="simple">LE</abbrev>/<abbrev xmlns:xlink="http://www.w3.org/1999/xlink" xlink:title="maximum width across the elytra" id="ABBRID0ESGAE" xlink:type="simple">WE</abbrev> 1.27–1.3), longer and wider (<abbrev xmlns:xlink="http://www.w3.org/1999/xlink" xlink:title="maximum width across the elytra" id="ABBRID0EWGAE" xlink:type="simple">WE</abbrev>/<abbrev xmlns:xlink="http://www.w3.org/1999/xlink" xlink:title="maximum width across the pronotum" id="ABBRID0E1GAE" xlink:type="simple">WP</abbrev> 1.64–1.67, <abbrev xmlns:xlink="http://www.w3.org/1999/xlink" xlink:title="elytral length, from the level of the basal margins to the apex of elytra" id="ABBRID0E5GAE" xlink:type="simple">LE</abbrev>/<abbrev xmlns:xlink="http://www.w3.org/1999/xlink" xlink:title="pronotal length, from the base to apex along the midline" id="ABBRID0ECHAE" xlink:type="simple">LP</abbrev> 2.97–3.0) than in male, widest before middle; d) ventrite 1 flattened or slightly convex on disc. Otherwise female similar to the male.</p></tp:treatment-sec><tp:treatment-sec sec-type="etymology" id="SECID0EGHAE"><title>Etymology.</title><p>The new species is named after its type locality, Davao City.</p></tp:treatment-sec><tp:treatment-sec sec-type="distribution" id="SECID0ELHAE"><title>Distribution.</title><p><tp:taxon-name><tp:taxon-name-part taxon-name-part-type="genus" reg="Metapocyrtus">Metapocyrtus</tp:taxon-name-part> (<tp:taxon-name-part taxon-name-part-type="subgenus" reg="Orthocyrtus">Orthocyrtus</tp:taxon-name-part>) <tp:taxon-name-part taxon-name-part-type="species" reg="davaoensis">davaoensis</tp:taxon-name-part></tp:taxon-name> sp. nov. is known from Calinan, Davao City and Gumitan, Davo del Sur, and Cabanglasan, Bukidnon.</p><fig id="F3" position="float" orientation="portrait"><object-id xmlns:xlink="http://www.w3.org/1999/xlink" content-type="doi" xlink:type="simple">10.3897/zookeys.1029.63023.figure3</object-id><object-id xmlns:xlink="http://www.w3.org/1999/xlink" content-type="arpha" xlink:type="simple">C64131ED-78A5-5A86-A7BB-6A67FC0AE2BE</object-id><label>Figure 3.</label><caption><p><tp:taxon-name><tp:taxon-name-part taxon-name-part-type="genus" reg="Metapocyrtus">Metapocyrtus</tp:taxon-name-part> (<tp:taxon-name-part taxon-name-part-type="subgenus" reg="Orthocyrtus">Orthocyrtus</tp:taxon-name-part>) <tp:taxon-name-part taxon-name-part-type="species" reg="hirakui">hirakui</tp:taxon-name-part></tp:taxon-name> sp. nov. everted endophallus, lateral view.</p></caption><graphic xmlns:xlink="http://www.w3.org/1999/xlink" xlink:href="zookeys-1029-139-g003.jpg" position="float" orientation="portrait" xlink:type="simple" id="oo_529748.jpg"><uri content-type="original_file" xlink:type="simple">https://binary.pensoft.net/fig/529748</uri></graphic></fig><fig id="F4" position="float" orientation="portrait"><object-id xmlns:xlink="http://www.w3.org/1999/xlink" content-type="doi" xlink:type="simple">10.3897/zookeys.1029.63023.figure4</object-id><object-id xmlns:xlink="http://www.w3.org/1999/xlink" content-type="arpha" xlink:type="simple">C7F9E667-BAA0-57FE-BB6D-9CD1942EE539</object-id><label>Figure 4.</label><caption><p>Male genitalia and female terminalia of <italic><tp:taxon-name><tp:taxon-name-part taxon-name-part-type="genus" reg="Orthocyrtus">Orthocyrtus</tp:taxon-name-part></tp:taxon-name></italic> spp. <bold>A–F</bold><tp:taxon-name><tp:taxon-name-part taxon-name-part-type="genus" reg="Metapocyrtus">Metapocyrtus</tp:taxon-name-part> (<tp:taxon-name-part taxon-name-part-type="subgenus" reg="Orthocyrtus">Orthocyrtus</tp:taxon-name-part>) <tp:taxon-name-part taxon-name-part-type="species" reg="davaoensis">davaoensis</tp:taxon-name-part></tp:taxon-name> sp. nov. <bold>A</bold> penis in lateral view <bold>B</bold> idem. in dorsal view <bold>C</bold> sternite IX in dorsal view <bold>D</bold> sternite VIII in ventral view <bold>E</bold> spermatheca <bold>F</bold> ovipositor in dorsal view <bold>G–L</bold><tp:taxon-name><tp:taxon-name-part taxon-name-part-type="genus" reg="Metapocyrtus">Metapocyrtus</tp:taxon-name-part> (<tp:taxon-name-part taxon-name-part-type="subgenus" reg="Orthocyrtus">Orthocyrtus</tp:taxon-name-part>) <tp:taxon-name-part taxon-name-part-type="species" reg="hirakui">hirakui</tp:taxon-name-part></tp:taxon-name> sp. nov. <bold>G</bold> penis in lateral view <bold>H</bold> idem. in dorsal view <bold>I</bold> sternite IX in dorsal view <bold>J</bold> sternite VIII in ventral view <bold>K</bold> spermatheca <bold>L</bold> ovipositor in dorsal view.</p></caption><graphic xmlns:xlink="http://www.w3.org/1999/xlink" xlink:href="zookeys-1029-139-g004.jpg" position="float" orientation="portrait" xlink:type="simple" id="oo_529749.jpg"><uri content-type="original_file" xlink:type="simple">https://binary.pensoft.net/fig/529749</uri></graphic></fig></tp:treatment-sec></tp:taxon-treatment>
