# Supplementary material for: Two new species of the genus Metapocyrtus Heller, 1912 (Coleoptera, Curculionidae, Entiminae, Pachyrhynchini), subgenus Orthocyrtus Heller, 1912, from Mindanao Island, Philippines
Source: Zookeys. 2021 Apr 8;1029:139–54. doi: 10.3897/zookeys.1029.63023 (PMC8050020; doi:10.3897/zookeys.1029.63023)
Supplement: XML Treatment for Metapocyrtus (Orthocyrtus) hirakui [file zookeys.1029.63023-treatment2.xml]

<!DOCTYPE tp:taxon-treatment
  PUBLIC "-//TaxonX//DTD Taxonomic Treatment Publishing DTD v0 20100105//EN" "tax-treatment-NSO.dtd">
<tp:taxon-treatment xmlns:tp="http://www.plazi.org/taxpub"><tp:treatment-meta><kwd-group><label>Taxon classification</label><kwd><named-content xmlns:xlink="http://www.w3.org/1999/xlink" content-type="kingdom">Animalia</named-content></kwd><kwd><named-content xmlns:xlink="http://www.w3.org/1999/xlink" content-type="order">Coleoptera</named-content></kwd><kwd><named-content xmlns:xlink="http://www.w3.org/1999/xlink" content-type="family">Curculionidae</named-content></kwd></kwd-group><mixed-citation publication-type="journal"><person-group><name><surname>Cabras</surname><given-names>Analyn A.</given-names></name><name><surname>Medina</surname><given-names>Milton Norman</given-names></name><name><surname>Bollino</surname><given-names>Maurizio</given-names></name></person-group><article-title>Two new species of the genus <italic><tp:taxon-name><tp:taxon-name-part taxon-name-part-type="genus" reg="Metapocyrtus">Metapocyrtus</tp:taxon-name-part></tp:taxon-name></italic> Heller, 1912 (<tp:taxon-name><tp:taxon-name-part taxon-name-part-type="order">Coleoptera</tp:taxon-name-part></tp:taxon-name>, <tp:taxon-name><tp:taxon-name-part taxon-name-part-type="family">Curculionidae</tp:taxon-name-part></tp:taxon-name>, <tp:taxon-name><tp:taxon-name-part taxon-name-part-type="subfamily">Entiminae</tp:taxon-name-part></tp:taxon-name>, <tp:taxon-name><tp:taxon-name-part taxon-name-part-type="tribe">Pachyrhynchini</tp:taxon-name-part></tp:taxon-name>), subgenus <italic><tp:taxon-name><tp:taxon-name-part taxon-name-part-type="genus" reg="Metapocyrtus"/><tp:taxon-name-part taxon-name-part-type="subgenus" reg="Orthocyrtus">Orthocyrtus</tp:taxon-name-part></tp:taxon-name></italic> Heller, 1912, from Mindanao Island, Philippines</article-title><source>Zookeys</source><day>08</day><month>4</month><year>2021</year><volume>1029</volume><fpage>139</fpage><lpage>154</lpage><pub-id pub-id-type="doi">10.3897/zookeys.1029.63023</pub-id></mixed-citation></tp:treatment-meta><tp:nomenclature><tp:taxon-name><object-id xmlns:xlink="http://www.w3.org/1999/xlink" content-type="arpha" xlink:type="simple">5F165537-2E48-5E75-90A7-3C324E9AEC17</object-id>
            <tp:taxon-name-part taxon-name-part-type="genus" reg="Metapocyrtus">Metapocyrtus</tp:taxon-name-part> (<tp:taxon-name-part taxon-name-part-type="subgenus" reg="Orthocyrtus">Orthocyrtus</tp:taxon-name-part>) <tp:taxon-name-part taxon-name-part-type="species" reg="hirakui">hirakui</tp:taxon-name-part><object-id xmlns:xlink="http://www.w3.org/1999/xlink" content-type="zoobank" xlink:type="simple">http://zoobank.org/B6BFAE9D-74BD-46B5-B6FF-C66AAE39BFFD</object-id></tp:taxon-name><tp:taxon-status xmlns:xlink="http://www.w3.org/1999/xlink" xlink:type="simple">sp. nov.</tp:taxon-status><xref ref-type="fig" rid="F5">Figs 5</xref><xref ref-type="fig" rid="F6">, 6</xref></tp:nomenclature><tp:treatment-sec sec-type="Holotype" id="SECID0EYMAE"><title>Holotype</title><p>(Fig. <xref ref-type="fig" rid="F1">1A, B</xref>), male: Philippines – Mindanao / Bukidnon / Lantapan / July 2018 / coll. Medina (typed on white card) // HOLOTYPE male / <tp:taxon-name><tp:taxon-name-part taxon-name-part-type="genus" reg="Metapocyrtus">Metapocyrtus</tp:taxon-name-part> (<tp:taxon-name-part taxon-name-part-type="subgenus" reg="Orthocyrtus">Orthocyrtus</tp:taxon-name-part>) <tp:taxon-name-part taxon-name-part-type="species" reg="hirakui">hirakui</tp:taxon-name-part></tp:taxon-name> / CABRAS, MEDINA &amp; BOLLINO, 2021 (typed on red card) Presently in <abbrev xmlns:xlink="http://www.w3.org/1999/xlink" content-type="institution" xlink:title="University of Mindanao Coleoptera Research Center, Davao City Philippines" id="ABBRID0EQNAE" xlink:type="simple">UMCRC</abbrev>, it will be deposited in Philippine National Museum of Natural History (PNMNH) under the National Museum of the Philippines (NMP).</p></tp:treatment-sec><tp:treatment-sec sec-type="Paratypes" id="SECID0EVNAE"><title>Paratypes.</title><p>28♂♂, 39 ♀♀: 3♂♂, 15 ♀♀, Philippines – Mindanao/ Bukidnon / Lantapan / V–VII.2018 / coll. Medina; 7♂♂, 4 ♀♀, Philippines – Mindanao/ Bukidnon/ Talakag/ VII. 2018/ Leg, L.C. All in <abbrev xmlns:xlink="http://www.w3.org/1999/xlink" content-type="institution" xlink:title="University of Mindanao Coleoptera Research Center, Davao City Philippines" id="ABBRID0E2NAE" xlink:type="simple">UMCRC</abbrev>; 7♂♂, 2♀♀: Philippines – Mindanao / Cabanglasan – Bukidnon / III–IV.2013 / m. 800–1000 – Leg. Loc. people / coll. M. Bollino; 7♂♂, 14♀♀: Philippines – Mindanao / Cabanglasan (Bukidnon) / September 2013 / ex. N. Mohagan / Lg. local people – coll. Bollino; 1♂, 1♀: Philippines – Mindanao / Cabanglasan / (Bukidnon) / December 2018 – January 2019 / Lgt. local people – coll. Bollino; 1♂: Philippines – Mindanao / Kalatungan / (Bukidnon) / X.2015 / ex I.Lumawig – coll. Bollino; 2♂♂, 3 ♀♀: Philippines – Mindanao / San Fernando – Bukidnon / X.2013 / ex Lumawig / lg. Local people – coll. Bollino, all in <abbrev xmlns:xlink="http://www.w3.org/1999/xlink" content-type="institution" xlink:title="private collection of Maurizio Bollino, Lecce, Italy" id="ABBRID0EAOAE" xlink:type="simple">MBLI</abbrev>. All paratypes with additional red label: PARATYPE / <tp:taxon-name><tp:taxon-name-part taxon-name-part-type="genus" reg="Metapocyrtus">Metapocyrtus</tp:taxon-name-part> (<tp:taxon-name-part taxon-name-part-type="subgenus" reg="Orthocyrtus">Orthocyrtus</tp:taxon-name-part>) <tp:taxon-name-part taxon-name-part-type="species" reg="hirakui">hirakui</tp:taxon-name-part></tp:taxon-name> / CABRAS, MEDINA &amp; BOLLINO, 2021</p></tp:treatment-sec><tp:treatment-sec sec-type="diagnosis" id="SECID0ETOAE"><title>Diagnosis.</title><p><tp:taxon-name><tp:taxon-name-part taxon-name-part-type="genus" reg="Metapocyrtus">Metapocyrtus</tp:taxon-name-part> (<tp:taxon-name-part taxon-name-part-type="subgenus" reg="Orthocyrtus">Orthocyrtus</tp:taxon-name-part>) <tp:taxon-name-part taxon-name-part-type="species" reg="hirakui">hirakui</tp:taxon-name-part></tp:taxon-name> sp. nov. differs from all other species of the subgenus for its unique elytral ornamentation consisting of yellow ochre to blue longitudinal stripes and striae I to II occasionally interrupted in the middle, although generally such striae are continuous from the base to the apex of elytra.</p></tp:treatment-sec><tp:treatment-sec sec-type="description" id="SECID0EHPAE"><title>Description.</title><p><bold>Male.</bold> Dimensions (in mm): <abbrev xmlns:xlink="http://www.w3.org/1999/xlink" xlink:title="body length, from the apical margin of pronotum to the apex of elytra" id="ABBRID0EPPAE" xlink:type="simple">LB</abbrev> 10.6–10.9 (holotype 10.9, â: 10.75) . <abbrev xmlns:xlink="http://www.w3.org/1999/xlink" xlink:title="length of rostrum" id="ABBRID0ETPAE" xlink:type="simple">LR</abbrev>: 1.9–2.0 (holotype 2.0, â: 1.95), <abbrev xmlns:xlink="http://www.w3.org/1999/xlink" xlink:title="maximum width across the rostrum" id="ABBRID0EXPAE" xlink:type="simple">WR</abbrev> 1.3–1.5 (holotype 1.5, â: 1.4), <abbrev xmlns:xlink="http://www.w3.org/1999/xlink" xlink:title="pronotal length, from the base to apex along the midline" id="ABBRID0E2PAE" xlink:type="simple">LP</abbrev>: 3.0–3.1 (holotype 3.0, â: 3.05), <abbrev xmlns:xlink="http://www.w3.org/1999/xlink" xlink:title="maximum width across the pronotum" id="ABBRID0E6PAE" xlink:type="simple">WP</abbrev> 3.0–3.1 (holotype 3.0, â: 3.05), <abbrev xmlns:xlink="http://www.w3.org/1999/xlink" xlink:title="elytral length, from the level of the basal margins to the apex of elytra" id="ABBRID0EDQAE" xlink:type="simple">LE</abbrev>: 6.9–7.0 (holotype 6.9, â: 6.95), <abbrev xmlns:xlink="http://www.w3.org/1999/xlink" xlink:title="maximum width across the elytra" id="ABBRID0EHQAE" xlink:type="simple">WE</abbrev>: 4.9–5.0 (holotype 5.0, â: 4.95). <italic>N</italic> = 4.</p><p>Integument black. Body surface, rostrum, head, and underside subopaque.</p><p><bold><italic>Body</italic></bold> subglabrous. <bold><italic>Head</italic></bold> subglabrous, sparsely, minutely pubescent, with light-yellow ochre, round scales interspersed with metallic-white, hair-like, elliptical scales on lateroventral parts; forehead between eyes partially covered with metallic, light-yellow ochre, round scales; median groove barely distinct, not reaching the vertex. <bold><italic>Rostrum</italic></bold> sparsely, minutely pubescent, slightly longer than wide (<abbrev xmlns:xlink="http://www.w3.org/1999/xlink" xlink:title="length of rostrum" id="ABBRID0E2QAE" xlink:type="simple">LR</abbrev>/<abbrev xmlns:xlink="http://www.w3.org/1999/xlink" xlink:title="maximum width across the rostrum" id="ABBRID0E6QAE" xlink:type="simple">WR</abbrev>: 1.33), dorsum faintly, minutely punctured, bearing minute, yellowish hairs, white, recumbent, hairlike scales on the lateral surface, and long, light-brown hairs at the anterolateral margin; transverse basal groove distinct; basal half with shallow depression covered with metallic yellow ochre, round and elliptical scales; lateroventral part behind antennal scrobe densely covered with round to elliptical, white and yellow ochre scales, sparsely interspersed with short, hair-like white scales; dorsal surface weakly convex. Eyes medium-sized and feebly convex. Antenna moderately clavate, scape slightly shorter than funicle, moderately covered with fine, light-colored hairs. Funicular segments I and II almost of the same length, nearly three times longer than wide; segments III–VII slightly longer than wide; club subovoid, nearly three times longer than wide. <bold><italic>Prothorax</italic></bold> subglobular, as long as wide (<abbrev xmlns:xlink="http://www.w3.org/1999/xlink" xlink:title="pronotal length, from the base to apex along the midline" id="ABBRID0EGRAE" xlink:type="simple">LP</abbrev>/<abbrev xmlns:xlink="http://www.w3.org/1999/xlink" xlink:title="maximum width across the pronotum" id="ABBRID0EKRAE" xlink:type="simple">WP</abbrev> 1.0), faintly punctured with sparse minute hairs, widest at middle, weakly convex, with a faint groove along midline reaching the middle, and with the following scaly markings of metallic light yellow ochre, and shagreen, round scales: a) thin band at the anterior margin, b) transverse band in the entire width in middle, and c) lateroventral stripe before the coxa confluent with the anterior margin and transverse band at middle. <bold><italic>Elytra</italic></bold> short ovate (<abbrev xmlns:xlink="http://www.w3.org/1999/xlink" xlink:title="elytral length, from the level of the basal margins to the apex of elytra" id="ABBRID0ERRAE" xlink:type="simple">LE</abbrev>/<abbrev xmlns:xlink="http://www.w3.org/1999/xlink" xlink:title="maximum width across the elytra" id="ABBRID0EVRAE" xlink:type="simple">WE</abbrev> 1.38), wider and longer than prothorax (<abbrev xmlns:xlink="http://www.w3.org/1999/xlink" xlink:title="maximum width across the elytra" id="ABBRID0EZRAE" xlink:type="simple">WE</abbrev>/<abbrev xmlns:xlink="http://www.w3.org/1999/xlink" xlink:title="maximum width across the pronotum" id="ABBRID0E4RAE" xlink:type="simple">WP</abbrev> 1.67, <abbrev xmlns:xlink="http://www.w3.org/1999/xlink" xlink:title="elytral length, from the level of the basal margins to the apex of elytra" id="ABBRID0EBSAE" xlink:type="simple">LE</abbrev>/<abbrev xmlns:xlink="http://www.w3.org/1999/xlink" xlink:title="pronotal length, from the base to apex along the midline" id="ABBRID0EFSAE" xlink:type="simple">LP</abbrev> 2.3), black, subglabrous, strongly convex with very minute and sparse setiferous punctures, each puncture with light-colored, short seta. Elytra with scaly bands of metallic light-yellow ochre, turquoise, and blue, round scales covering stria I–IX, beginning shortly from anterior margin and extending towards apex, sometimes stria I and II interrupted at middle creating a subcircular, broad, glossy black spot without scales. Stria I–IX confluent at anterior margin; stria I, II, III, VIII, and IX confluent at the apex. Stria IV and V confluent at apical quarter. Apex with light-colored hair. <bold><italic>Legs</italic></bold> with moderately clavate femora. Femora covered with light-colored hair and sparse, pale-blue elliptical, hair-like scales towards apical part. Tibiae covered with subrecumbent, light-colored bristles, and weakly serrate along inner edge. Fore and mid tibiae bear a mucro at apex, and hind tibiae with apical mucrones vestigial. Tarsomeres covered with sparse pubescence. Procoxae with light-colored hair covered with pale green and light yellow-ochre round to elliptic scales on the anterior side interspersed with white hair-like scales. Mesocoxae and metacoxae with light-green hairs and sparsely covered on the anterior side with pale-blue, hairlike, round scales, less dense on metacoxae. Mesosternum covered with light-colored, adpressed bristles. Metasternum with light-colored, adpressed bristles and sparse, light-yellow ochre, round scales at lateral sides. Ventrite 1 depressed on disc with light-colored, adpressed bristles and sparse, light-yellow ochre, round scales towards lateral margin interspersed with white, hair-like scales. Ventrite 2 with long, light-brown, adpressed bristles, shorter towards margin. Ventrites 3–5 with sparse, light-colored, short bristles. Ventrite 5 flattened, apical half finely densely punctured.</p><p><bold><italic>Male genitalia</italic></bold> as shown in Figure <xref ref-type="fig" rid="F2">2A–C</xref>.</p><p><bold><italic><tp:taxon-name><tp:taxon-name-part taxon-name-part-type="genus" reg="Endophallus">Endophallus</tp:taxon-name-part></tp:taxon-name></italic></bold> as shown in Figure <xref ref-type="fig" rid="F3">3</xref>. <xref ref-type="bibr" rid="B6">Cabras, Bollino and Medina (2018)</xref> noted that obtaining the complete eversion of the endophallus in the subgenus <tp:taxon-name><tp:taxon-name-part taxon-name-part-type="genus" reg="Metapocyrtus"/><tp:taxon-name-part taxon-name-part-type="subgenus" reg="Orthocyrtus">Orthocyrtus</tp:taxon-name-part></tp:taxon-name> is particularly complicated due to the long flagellar diverticulum, and attempts are very often subject to partial failure because the flagellar diverticulum itself tends to remain invaginated. Long series of males are needed to obtain a complete or even a partial but acceptable evertion, as it was in this case (18 males available, no full, nine partial, but only five acceptable partial evertions obtained).</p><p>Even if the number of completely everted endophalluses belonging to taxa of the subgenus <tp:taxon-name><tp:taxon-name-part taxon-name-part-type="genus" reg="Metapocyrtus"/><tp:taxon-name-part taxon-name-part-type="subgenus" reg="Orthocyrtus">Orthocyrtus</tp:taxon-name-part></tp:taxon-name> is still very few, it is possible to try to hypothesize the taxonomic value of this genitalic structure. From what we have observed, the flagellar diverticulum does not seem to have a species-specific morphology and is quite uniform both in shape and in length, in contrast, for example, to the subgenus <tp:taxon-name><tp:taxon-name-part taxon-name-part-type="genus" reg="Artapocyrtus"/><tp:taxon-name-part taxon-name-part-type="subgenus" reg="Artapocyrtus">Artapocyrtus</tp:taxon-name-part></tp:taxon-name> (Bollino, Sandel &amp; Yoshitake, 2019). What appears to have significant taxonomic value is the shape and presence/absence of the basal, baso-lateral, and median diverticula. In studying <italic><tp:taxon-name><tp:taxon-name-part taxon-name-part-type="genus" reg="Orthocyrtus">Orthocyrtus</tp:taxon-name-part></tp:taxon-name></italic>, the rate of acceptable eversion of the endophallus is about 30% of the samples tested, and although it is possible to obtain a complete evertion in approximately 1% of the samples, it will still take a long time before we can reach conclusions that are not just working hypotheses.</p><p><bold>Female.</bold> Dimensions (in mm): <abbrev xmlns:xlink="http://www.w3.org/1999/xlink" xlink:title="body length, from the apical margin of pronotum to the apex of elytra" id="ABBRID0ETUAE" xlink:type="simple">LB</abbrev> 12.0–13.8 (â: 12.66), <abbrev xmlns:xlink="http://www.w3.org/1999/xlink" xlink:title="length of rostrum" id="ABBRID0EXUAE" xlink:type="simple">LR</abbrev> 2.0–2.2 (â: 2.12), <abbrev xmlns:xlink="http://www.w3.org/1999/xlink" xlink:title="maximum width across the rostrum" id="ABBRID0E2UAE" xlink:type="simple">WR</abbrev> 1.4–2.0 (â: 1.57), <abbrev xmlns:xlink="http://www.w3.org/1999/xlink" xlink:title="pronotal length, from the base to apex along the midline" id="ABBRID0E6UAE" xlink:type="simple">LP</abbrev> 3.2–3.8 (â: 3.56), <abbrev xmlns:xlink="http://www.w3.org/1999/xlink" xlink:title="maximum width across the pronotum" id="ABBRID0EDVAE" xlink:type="simple">WP</abbrev> 3.2–3.8 (â: 3.51), <abbrev xmlns:xlink="http://www.w3.org/1999/xlink" xlink:title="elytral length, from the level of the basal margins to the apex of elytra" id="ABBRID0EHVAE" xlink:type="simple">LE</abbrev> 8.9–10.0 (â: 9.14), <abbrev xmlns:xlink="http://www.w3.org/1999/xlink" xlink:title="maximum width across the elytra" id="ABBRID0ELVAE" xlink:type="simple">WE</abbrev> 5.5–6.8 (â: 5.86). <italic>N</italic> = 15.</p><p>Habitus as shown in Figure <xref ref-type="fig" rid="F1">1D–F</xref>.</p><p>Females differ from males by the following: a) head and rostrum mostly glabrous with only a few, sparse, yellow ochre, round scales and blue, hair-like scales on lateral and latero-ventral sides, b) pronotum slightly longer than wide in female (<abbrev xmlns:xlink="http://www.w3.org/1999/xlink" xlink:title="pronotal length, from the base to apex along the midline" id="ABBRID0EZVAE" xlink:type="simple">LP</abbrev>/<abbrev xmlns:xlink="http://www.w3.org/1999/xlink" xlink:title="maximum width across the pronotum" id="ABBRID0E4VAE" xlink:type="simple">WP</abbrev> 1.0), c) pronotum subglobular; thin, transverse, median band interrupted at middle, d) elytra subovate (<abbrev xmlns:xlink="http://www.w3.org/1999/xlink" xlink:title="elytral length, from the level of the basal margins to the apex of elytra" id="ABBRID0EBWAE" xlink:type="simple">LE</abbrev>/<abbrev xmlns:xlink="http://www.w3.org/1999/xlink" xlink:title="maximum width across the elytra" id="ABBRID0EFWAE" xlink:type="simple">WE</abbrev> 1.47–1.62), slightly longer and wider (<abbrev xmlns:xlink="http://www.w3.org/1999/xlink" xlink:title="maximum width across the elytra" id="ABBRID0EJWAE" xlink:type="simple">WE</abbrev>/<abbrev xmlns:xlink="http://www.w3.org/1999/xlink" xlink:title="maximum width across the pronotum" id="ABBRID0ENWAE" xlink:type="simple">WP</abbrev> 1.72–1.79, <abbrev xmlns:xlink="http://www.w3.org/1999/xlink" xlink:title="elytral length, from the level of the basal margins to the apex of elytra" id="ABBRID0ERWAE" xlink:type="simple">LE</abbrev>/<abbrev xmlns:xlink="http://www.w3.org/1999/xlink" xlink:title="pronotal length, from the base to apex along the midline" id="ABBRID0EVWAE" xlink:type="simple">LP</abbrev> 2.63–2.78) than male; stria I and II interruption at middle creating a subcircular, broad, glossy black spot without scales; e) ventrite 1 flattened or slightly convex on disc. Otherwise, femail similar to the male.</p></tp:treatment-sec><tp:treatment-sec sec-type="etymology" id="SECID0EZWAE"><title>Etymology.</title><p>The specific epithet is named after Hiraku Yoshitake (Tsukuba, Japan) for his great contribution in the advancement of studies on <tp:taxon-name><tp:taxon-name-part taxon-name-part-type="tribe">Pachyrhynchini</tp:taxon-name-part></tp:taxon-name> in the Philippines.</p></tp:treatment-sec><tp:treatment-sec sec-type="distribution" id="SECID0EEXAE"><title>Distribution.</title><p><tp:taxon-name><tp:taxon-name-part taxon-name-part-type="genus" reg="Metapocyrtus">Metapocyrtus</tp:taxon-name-part> (<tp:taxon-name-part taxon-name-part-type="subgenus" reg="Orthocyrtus">Orthocyrtus</tp:taxon-name-part>) <tp:taxon-name-part taxon-name-part-type="species" reg="hirakui">hirakui</tp:taxon-name-part></tp:taxon-name> sp. nov. is known so far only from the province of Bukidnon.</p><sec sec-type="Brief ecological notes" id="SECID0EYXAE"><title>Brief ecological notes</title><p>Specimens of <tp:taxon-name><tp:taxon-name-part taxon-name-part-type="genus" reg="Metapocyrtus">M.</tp:taxon-name-part> (<tp:taxon-name-part taxon-name-part-type="subgenus" reg="Orthocyrtus">O.</tp:taxon-name-part>) <tp:taxon-name-part taxon-name-part-type="species" reg="davaoensis">davaoensis</tp:taxon-name-part></tp:taxon-name> sp.nov. were collected on leaves of <italic><tp:taxon-name><tp:taxon-name-part taxon-name-part-type="genus" reg="Swietenia">Swietenia</tp:taxon-name-part> <tp:taxon-name-part taxon-name-part-type="species" reg="macrophylla">macrophylla</tp:taxon-name-part></tp:taxon-name></italic> King (<tp:taxon-name><tp:taxon-name-part taxon-name-part-type="family">Meliaceae</tp:taxon-name-part></tp:taxon-name>) at the ridge near Tamugan river in Calinan (Western part of Davao City) with an estimated altitude of 800 m (Fig. <xref ref-type="fig" rid="F5">5A</xref>). The biotope is a mix of secondary and agroforest. Barangay Calinan is characterized by rugged terrain and adjacent to several mountain ecosystems such as Mt. Carmen and Mt. Tamayong, with considerably higher elevation compared to the downtown area of Davao City. The river near where the new species was collected is quite pristine as evidenced by the presence of Odonates inhabiting only pristine fluvial systems such as <italic><tp:taxon-name><tp:taxon-name-part taxon-name-part-type="genus" reg="Eupheae">Eupheae</tp:taxon-name-part> <tp:taxon-name-part taxon-name-part-type="species" reg="amphicyana">amphicyana</tp:taxon-name-part></tp:taxon-name></italic> Ris, 1930 and <italic><tp:taxon-name><tp:taxon-name-part taxon-name-part-type="genus" reg="Neurobasis">Neurobasis</tp:taxon-name-part> <tp:taxon-name-part taxon-name-part-type="species" reg="anumariae">anumariae</tp:taxon-name-part></tp:taxon-name></italic> Hämäläinen, 1989. This biotope also has lush vegetation with several plants such as <italic><tp:taxon-name><tp:taxon-name-part taxon-name-part-type="genus" reg="Medinilla">Medinilla</tp:taxon-name-part></tp:taxon-name></italic> sp. (<tp:taxon-name><tp:taxon-name-part taxon-name-part-type="family">Melastomataceae</tp:taxon-name-part></tp:taxon-name>), <italic><tp:taxon-name><tp:taxon-name-part taxon-name-part-type="genus" reg="Ficus">Ficus</tp:taxon-name-part></tp:taxon-name></italic> spp. (<tp:taxon-name><tp:taxon-name-part taxon-name-part-type="family">Moraceae</tp:taxon-name-part></tp:taxon-name>), <italic><tp:taxon-name><tp:taxon-name-part taxon-name-part-type="genus" reg="Cyathea">Cyathea</tp:taxon-name-part></tp:taxon-name></italic> sp. (<tp:taxon-name><tp:taxon-name-part taxon-name-part-type="family">Cyatheaceae</tp:taxon-name-part></tp:taxon-name>), and <italic><tp:taxon-name><tp:taxon-name-part taxon-name-part-type="genus" reg="Bambusa">Bambusa</tp:taxon-name-part></tp:taxon-name></italic> spp. (<tp:taxon-name><tp:taxon-name-part taxon-name-part-type="family">Poaceae</tp:taxon-name-part></tp:taxon-name>), among others. Despite the conversion of surrounding areas to maize and banana farms, it is still rich with <tp:taxon-name><tp:taxon-name-part taxon-name-part-type="tribe">Pachyrhynchini</tp:taxon-name-part></tp:taxon-name> weevils particularly members of the genus <italic><tp:taxon-name><tp:taxon-name-part taxon-name-part-type="genus" reg="Metapocyrtus">Metapocyrtus</tp:taxon-name-part></tp:taxon-name></italic>. Some of the <italic><tp:taxon-name><tp:taxon-name-part taxon-name-part-type="genus" reg="Metapocyrtus">Metapocyrtus</tp:taxon-name-part></tp:taxon-name></italic> species documented within a radius of 500 meters from the banks of the river are <tp:taxon-name><tp:taxon-name-part taxon-name-part-type="genus" reg="Metapocyrtus">Metapocyrtus</tp:taxon-name-part> (<tp:taxon-name-part taxon-name-part-type="subgenus" reg="Dolichocephalocyrtus">Dolichocephalocyrtus</tp:taxon-name-part>) <tp:taxon-name-part taxon-name-part-type="species" reg="lineaticollis">lineaticollis</tp:taxon-name-part></tp:taxon-name> Schultze, 1925, <tp:taxon-name><tp:taxon-name-part taxon-name-part-type="genus" reg="Metapocyrtus">M.</tp:taxon-name-part> (<tp:taxon-name-part taxon-name-part-type="subgenus" reg="Dolichocephalocyrtus">Dolichocephalocyrtus</tp:taxon-name-part>) <tp:taxon-name-part taxon-name-part-type="species" reg="bituberosus">bituberosus</tp:taxon-name-part></tp:taxon-name> Heller, 1912, <tp:taxon-name><tp:taxon-name-part taxon-name-part-type="genus" reg="Metapocyrtus">M.</tp:taxon-name-part> (<tp:taxon-name-part taxon-name-part-type="subgenus" reg="Trachycyrtus">Trachycyrtus</tp:taxon-name-part>) <tp:taxon-name-part taxon-name-part-type="species" reg="apoensis">apoensis</tp:taxon-name-part></tp:taxon-name> Schultze, 1925 and <tp:taxon-name><tp:taxon-name-part taxon-name-part-type="genus" reg="Metapocyrtus">M.</tp:taxon-name-part> (<tp:taxon-name-part taxon-name-part-type="subgenus" reg="Trachycyrtus">Trachycyrtus</tp:taxon-name-part>) <tp:taxon-name-part taxon-name-part-type="species" reg="adspersus">adspersus</tp:taxon-name-part></tp:taxon-name> Waterhouse, 1843. Compared with the aforementioned <italic><tp:taxon-name><tp:taxon-name-part taxon-name-part-type="genus" reg="Metapocyrtus">Metapocyrtus</tp:taxon-name-part></tp:taxon-name></italic> species which are abundant in the area, the new species is quite rare with only a few individuals documented. No species of <italic><tp:taxon-name><tp:taxon-name-part taxon-name-part-type="genus" reg="Pachyrhynchus">Pachyrhynchus</tp:taxon-name-part></tp:taxon-name></italic> were observed. Moreover, the discovery of this new species within the remaining green spaces of Davao City reiterates the importance of our urban green spaces as a remaining haven for different species of flora and fauna and calls for immediate conservation measures.</p><fig id="F5" position="float" orientation="portrait"><object-id xmlns:xlink="http://www.w3.org/1999/xlink" content-type="doi" xlink:type="simple">10.3897/zookeys.1029.63023.figure5</object-id><object-id xmlns:xlink="http://www.w3.org/1999/xlink" content-type="arpha" xlink:type="simple">5039A5EA-259B-5556-95A0-428F92C6235D</object-id><label>Figure 5.</label><caption><p>Habitat of <italic><tp:taxon-name><tp:taxon-name-part taxon-name-part-type="genus" reg="Orthocyrtus">Orthocyrtus</tp:taxon-name-part></tp:taxon-name></italic> spp. <bold>A</bold><italic><tp:taxon-name><tp:taxon-name-part taxon-name-part-type="genus" reg="Orthocyrtus">O.</tp:taxon-name-part> <tp:taxon-name-part taxon-name-part-type="species" reg="davaoensis">davaoensis</tp:taxon-name-part></tp:taxon-name></italic> sp. nov in Davao City <bold>B</bold><italic><tp:taxon-name><tp:taxon-name-part taxon-name-part-type="genus" reg="Orthocyrtus">O.</tp:taxon-name-part> <tp:taxon-name-part taxon-name-part-type="species" reg="hirakui">hirakui</tp:taxon-name-part></tp:taxon-name></italic> sp. nov. in Lantapan, Bukidnon.</p></caption><graphic xmlns:xlink="http://www.w3.org/1999/xlink" xlink:href="zookeys-1029-139-g005.jpg" position="float" orientation="portrait" xlink:type="simple" id="oo_529750.jpg"><uri content-type="original_file" xlink:type="simple">https://binary.pensoft.net/fig/529750</uri></graphic></fig><p><tp:taxon-name><tp:taxon-name-part taxon-name-part-type="genus" reg="Metapocyrtus">Metapocyrtus</tp:taxon-name-part> (<tp:taxon-name-part taxon-name-part-type="subgenus" reg="Orthocyrtus">Orthocyrtus</tp:taxon-name-part>) <tp:taxon-name-part taxon-name-part-type="species" reg="hirakui">hirakui</tp:taxon-name-part></tp:taxon-name> sp.nov., on the contrary, was abundant in a secondary forest with some old growth trees near Lantapan, with an elevation of approximately 1200 m (Fig. <xref ref-type="fig" rid="F5">5B</xref>) The new species was present all over the area and collected on several plants, namely <italic><tp:taxon-name><tp:taxon-name-part taxon-name-part-type="genus" reg="Bridelia">Bridelia</tp:taxon-name-part></tp:taxon-name></italic> sp. (<tp:taxon-name><tp:taxon-name-part taxon-name-part-type="family">Phyllanthaceae</tp:taxon-name-part></tp:taxon-name>), <italic><tp:taxon-name><tp:taxon-name-part taxon-name-part-type="genus" reg="Oleandra">Oleandra</tp:taxon-name-part></tp:taxon-name></italic> sp. (<tp:taxon-name><tp:taxon-name-part taxon-name-part-type="family">Oleandraceae</tp:taxon-name-part></tp:taxon-name>), <italic><tp:taxon-name><tp:taxon-name-part taxon-name-part-type="genus" reg="Clerodendrum">Clerodendrum</tp:taxon-name-part></tp:taxon-name></italic> sp. (<tp:taxon-name><tp:taxon-name-part taxon-name-part-type="family">Lamiaceae</tp:taxon-name-part></tp:taxon-name>), <italic><tp:taxon-name><tp:taxon-name-part taxon-name-part-type="genus" reg="Ageratum">Ageratum</tp:taxon-name-part> <tp:taxon-name-part taxon-name-part-type="species" reg="conyzoides">conyzoides</tp:taxon-name-part></tp:taxon-name></italic> (<tp:taxon-name><tp:taxon-name-part taxon-name-part-type="family">Asteraceae</tp:taxon-name-part></tp:taxon-name>), <italic><tp:taxon-name><tp:taxon-name-part taxon-name-part-type="genus" reg="Camellia">Camellia</tp:taxon-name-part></tp:taxon-name></italic> sp. (<tp:taxon-name><tp:taxon-name-part taxon-name-part-type="family">Theaceae</tp:taxon-name-part></tp:taxon-name>), <italic><tp:taxon-name><tp:taxon-name-part taxon-name-part-type="genus" reg="Medinilla">Medinilla</tp:taxon-name-part></tp:taxon-name></italic> sp. (<tp:taxon-name><tp:taxon-name-part taxon-name-part-type="family">Melastomataceae</tp:taxon-name-part></tp:taxon-name>) and <italic><tp:taxon-name><tp:taxon-name-part taxon-name-part-type="genus" reg="Nephrolepis">Nephrolepis</tp:taxon-name-part></tp:taxon-name></italic> sp. (<tp:taxon-name><tp:taxon-name-part taxon-name-part-type="family">Nephrolepidaceae</tp:taxon-name-part></tp:taxon-name>). However, they were more abundant along trails and open areas. As documented previously, the majority of the <tp:taxon-name><tp:taxon-name-part taxon-name-part-type="tribe">Pachyrhynchini</tp:taxon-name-part></tp:taxon-name> including <italic><tp:taxon-name><tp:taxon-name-part taxon-name-part-type="genus" reg="Metapocyrtus">Metapocyrtus</tp:taxon-name-part></tp:taxon-name></italic> are often collected along trails and ridges which are either fully or partially exposed to the sun (<xref ref-type="bibr" rid="B7">Cabras et al. 2019</xref>). The interior of the forest does not usually give an outstanding result in terms of collecting <tp:taxon-name><tp:taxon-name-part taxon-name-part-type="tribe">Pachyrhynchini</tp:taxon-name-part></tp:taxon-name>.</p></sec><sec sec-type="Notes on mimicry" id="SECID0EPDAG"><title>Notes on mimicry</title><p>Mimicry is well investigated in butterflies but far less understood in beetles which possess equally interesting mimetic patterns (<xref ref-type="bibr" rid="B12">Meyer 2006</xref>). The first record of mimicry among <tp:taxon-name><tp:taxon-name-part taxon-name-part-type="tribe">Pachyrhynchini</tp:taxon-name-part></tp:taxon-name> was noted by <xref ref-type="bibr" rid="B18">Wallace (1889)</xref>, who noticed sympatric species sharing the same integument colours and elytral patterns. This was also noted by <xref ref-type="bibr" rid="B15">Schultze (1923</xref>, <xref ref-type="bibr" rid="B16">1925</xref>), who provided a list of 19 sympatric species of <italic><tp:taxon-name><tp:taxon-name-part taxon-name-part-type="genus" reg="Pachyrhynchus">Pachyrhynchus</tp:taxon-name-part></tp:taxon-name></italic>, <italic><tp:taxon-name><tp:taxon-name-part taxon-name-part-type="genus" reg="Metapocyrtus">Metapocyrtus</tp:taxon-name-part></tp:taxon-name></italic>, and <italic><tp:taxon-name><tp:taxon-name-part taxon-name-part-type="genus" reg="Doliops">Doliops</tp:taxon-name-part></tp:taxon-name></italic> sharing the same coloration and patterns. He also reported 14 sympatric species of <italic><tp:taxon-name><tp:taxon-name-part taxon-name-part-type="genus" reg="Metapocyrtus">Metapocyrtus</tp:taxon-name-part></tp:taxon-name></italic>, exhibiting very similar elytral patterns, which were only separable after a closer inspection of diagnostic characters such as the rostrum (<xref ref-type="bibr" rid="B16">Schultze 1925</xref>). A study by <xref ref-type="bibr" rid="B17">Tseng et al. (2014)</xref> found that the diverse mimicry of <tp:taxon-name><tp:taxon-name-part taxon-name-part-type="tribe">Pachyrhynchini</tp:taxon-name-part></tp:taxon-name> weevils are taking advantage of their coloration as aposematic signals in deterring predators, exploiting predators’ visual system. <tp:taxon-name><tp:taxon-name-part taxon-name-part-type="tribe">Pachyrhynchini</tp:taxon-name-part></tp:taxon-name> do not possess toxins as in butterflies, but they do have a very hard elytra, which deter predators and act as a secondary defense of an aposematic insect (<xref ref-type="bibr" rid="B15">Schultze 1923</xref>; <xref ref-type="bibr" rid="B19">Wang et al. 2018</xref>). As mentioned by <xref ref-type="bibr" rid="B10">de Jager and Anderson (2019)</xref>, mimicry can be confirmed using three conditions, namely “(1) characterizing a model, (2) identifying a receiver with a percept of said model, and (3) demonstrating that the receiver exerts selection on the mimic”. This sympatric and allopatric convergence of colors and patterns has been greatly observed among <tp:taxon-name><tp:taxon-name-part taxon-name-part-type="tribe">Pachyrhynchini</tp:taxon-name-part></tp:taxon-name> and other <tp:taxon-name><tp:taxon-name-part taxon-name-part-type="subfamily">Entiminae</tp:taxon-name-part></tp:taxon-name> weevil groups such as <italic><tp:taxon-name><tp:taxon-name-part taxon-name-part-type="genus" reg="Alcidodes">Alcidodes</tp:taxon-name-part></tp:taxon-name></italic>, <italic><tp:taxon-name><tp:taxon-name-part taxon-name-part-type="genus" reg="Polycatus">Polycatus</tp:taxon-name-part></tp:taxon-name></italic>, <italic><tp:taxon-name><tp:taxon-name-part taxon-name-part-type="genus" reg="Eupyrgops">Eupyrgops</tp:taxon-name-part></tp:taxon-name></italic>, <italic><tp:taxon-name><tp:taxon-name-part taxon-name-part-type="genus" reg="Neopyrgops">Neopyrgops</tp:taxon-name-part></tp:taxon-name></italic>, <italic><tp:taxon-name><tp:taxon-name-part taxon-name-part-type="genus" reg="Coptorhynchus">Coptorhynchus</tp:taxon-name-part></tp:taxon-name></italic>, and the long-horned beetle <italic><tp:taxon-name><tp:taxon-name-part taxon-name-part-type="genus" reg="Doliops">Doliops</tp:taxon-name-part></tp:taxon-name></italic>, which can be an outstanding example of the mimetic complex. This occurrence has also been observed among spiders, and other insects of the orders <tp:taxon-name><tp:taxon-name-part taxon-name-part-type="suborder">Heteroptera</tp:taxon-name-part></tp:taxon-name> and <tp:taxon-name><tp:taxon-name-part taxon-name-part-type="order">Orthoptera</tp:taxon-name-part></tp:taxon-name>, which show superficial resemblance and body coloration and pattern (<xref ref-type="bibr" rid="B18">Wallace 1889</xref>; Cabras et al. unpublished).</p><p><tp:taxon-name><tp:taxon-name-part taxon-name-part-type="genus" reg="Metapocyrtus">Metapocyrtus</tp:taxon-name-part> (<tp:taxon-name-part taxon-name-part-type="subgenus" reg="Orthocyrtus">Orthocyrtus</tp:taxon-name-part>) <tp:taxon-name-part taxon-name-part-type="species" reg="davaoensis">davaoensis</tp:taxon-name-part></tp:taxon-name> sp. nov. was collected at nearly the same locality as <italic><tp:taxon-name><tp:taxon-name-part taxon-name-part-type="genus" reg="Metapocyrtus">M.</tp:taxon-name-part> <tp:taxon-name-part taxon-name-part-type="species" reg="kitangladensis">kitangladensis</tp:taxon-name-part></tp:taxon-name></italic> Cabras, Medina &amp; Zhang, 2019. This suggests a possible mimicry between these two species, for they have similar elytral markings. Photographic documentation suggests the presence of <tp:taxon-name><tp:taxon-name-part taxon-name-part-type="genus" reg="Metapocyrtus">M.</tp:taxon-name-part> (<tp:taxon-name-part taxon-name-part-type="subgenus" reg="Orthocyrtus">O.</tp:taxon-name-part>) <tp:taxon-name-part taxon-name-part-type="species" reg="davaoensis">davaoensis</tp:taxon-name-part></tp:taxon-name> sp. nov. in Marilog District, Davao City, where <italic><tp:taxon-name><tp:taxon-name-part taxon-name-part-type="genus" reg="Metapocyrtus">M.</tp:taxon-name-part> <tp:taxon-name-part taxon-name-part-type="species" reg="kitangladensis">kitangladensis</tp:taxon-name-part></tp:taxon-name></italic> Cabras, Medina &amp; Zhang, 2019 was also documented. The importance of the geographic distribution of the model as the limiting factor for the effectiveness of the mimicry complex has already been established. As <xref ref-type="bibr" rid="B13">Ries and Mullen (2008)</xref> mentioned “the advantage of mimicry does not extend beyond the range of the model”, although allopatric convergence of colors has also been documented.</p><p><tp:taxon-name><tp:taxon-name-part taxon-name-part-type="genus" reg="Metapocyrtus">Metapocyrtus</tp:taxon-name-part> (<tp:taxon-name-part taxon-name-part-type="subgenus" reg="Orthocyrtus">Orthocyrtus</tp:taxon-name-part>) <tp:taxon-name-part taxon-name-part-type="species" reg="hirakui">hirakui</tp:taxon-name-part></tp:taxon-name> sp. nov. belongs to a mimetic complex involving <italic><tp:taxon-name><tp:taxon-name-part taxon-name-part-type="genus" reg="Pachyrhynchus">Pachyrhynchus</tp:taxon-name-part> <tp:taxon-name-part taxon-name-part-type="species" reg="tikoi">tikoi</tp:taxon-name-part></tp:taxon-name></italic> Rukmane, 2016, <italic><tp:taxon-name><tp:taxon-name-part taxon-name-part-type="genus" reg="Doliops">Doliops</tp:taxon-name-part> <tp:taxon-name-part taxon-name-part-type="species" reg="valainisi">valainisi</tp:taxon-name-part></tp:taxon-name></italic> Barsevskis, 2013, and <italic><tp:taxon-name><tp:taxon-name-part taxon-name-part-type="genus" reg="Polycatus">Polycatus</tp:taxon-name-part> <tp:taxon-name-part taxon-name-part-type="species" reg="mimicus">mimicus</tp:taxon-name-part></tp:taxon-name></italic> Bramanti, Bramanti, &amp; Rukmane, 2020, with all species sharing a superficial resemblance. These four species were collected in an area of less than 500 m diameter and at times from the same plant. <tp:taxon-name><tp:taxon-name-part taxon-name-part-type="genus" reg="Metapocyrtus">Metapocyrtus</tp:taxon-name-part> (<tp:taxon-name-part taxon-name-part-type="subgenus" reg="Orthocyrtus">O.</tp:taxon-name-part>) <tp:taxon-name-part taxon-name-part-type="species" reg="hirakui">hirakui</tp:taxon-name-part></tp:taxon-name> and <italic><tp:taxon-name><tp:taxon-name-part taxon-name-part-type="genus" reg="Pachyrhynchus">P.</tp:taxon-name-part> <tp:taxon-name-part taxon-name-part-type="species" reg="tikoi">tikoi</tp:taxon-name-part></tp:taxon-name></italic> were very abundant in the secondary forest of Lantapan, Bukidnon, and could be easily interchanged due to their uncanny resemblance. Some <italic><tp:taxon-name><tp:taxon-name-part taxon-name-part-type="genus" reg="Polycatus">Polycatus</tp:taxon-name-part></tp:taxon-name></italic> species have previously been recorded to possibly be part of the <tp:taxon-name><tp:taxon-name-part taxon-name-part-type="tribe">Pachyrhynchini</tp:taxon-name-part></tp:taxon-name> mimicry complex. Sometimes they exhibit a perfect mimicry, looking exactly like some <tp:taxon-name><tp:taxon-name-part taxon-name-part-type="tribe">Pachyrhynchini</tp:taxon-name-part></tp:taxon-name> models, while at other times they exhibit imperfect mimicry and do not have exactly the same pattern. According to <xref ref-type="bibr" rid="B11">Forsman and Appelqvist (1998)</xref>, even only the superficial resemblance and coloration of the elytra of imperfect mimicry is enough to fool visual predators which mostly rely on patterns and coloration in their choice of prey. <italic><tp:taxon-name><tp:taxon-name-part taxon-name-part-type="genus" reg="Polycatus">Polycatus</tp:taxon-name-part></tp:taxon-name></italic> can be easily distinguished from <tp:taxon-name><tp:taxon-name-part taxon-name-part-type="tribe">Pachyrhynchini</tp:taxon-name-part></tp:taxon-name> by the rostrum which is entirely continuous with the head, the complete metepisternal suture, the distinct squamose scutellum, the definite epistome on the rostrum, and the antenna club which has the first joint much longer than the rest, together with its basal half narrowed into a conspicuous peduncle. As expected in this case of Batesian mimicry, mimics (<italic><tp:taxon-name><tp:taxon-name-part taxon-name-part-type="genus" reg="Polycatus">Polycatus</tp:taxon-name-part> <tp:taxon-name-part taxon-name-part-type="species" reg="mimicus">mimicus</tp:taxon-name-part></tp:taxon-name></italic> and <italic><tp:taxon-name><tp:taxon-name-part taxon-name-part-type="genus" reg="Doliops">Doliops</tp:taxon-name-part> <tp:taxon-name-part taxon-name-part-type="species" reg="valainisi">valainisi</tp:taxon-name-part></tp:taxon-name></italic>) were much less numerous in the field than models (<tp:taxon-name><tp:taxon-name-part taxon-name-part-type="genus" reg="Metapocyrtus">Metapocyrtus</tp:taxon-name-part> (<tp:taxon-name-part taxon-name-part-type="subgenus" reg="Orthocyrtus">Orthocyrtus</tp:taxon-name-part>) <tp:taxon-name-part taxon-name-part-type="species" reg="hirakui">hirakui</tp:taxon-name-part></tp:taxon-name> sp. nov. and <italic><tp:taxon-name><tp:taxon-name-part taxon-name-part-type="genus" reg="Pachyrhynchus">Pachyrhynchus</tp:taxon-name-part> <tp:taxon-name-part taxon-name-part-type="species" reg="tikoi">tikoi</tp:taxon-name-part></tp:taxon-name></italic> Rukmane 2016).</p><fig id="F6" position="float" orientation="portrait"><object-id xmlns:xlink="http://www.w3.org/1999/xlink" content-type="doi" xlink:type="simple">10.3897/zookeys.1029.63023.figures6</object-id><object-id xmlns:xlink="http://www.w3.org/1999/xlink" content-type="arpha" xlink:type="simple">C75AB679-1DB8-5139-BB1B-BDCA692FDF39</object-id><label>Figures 6.</label><caption><p>Mimicry of <tp:taxon-name><tp:taxon-name-part taxon-name-part-type="genus" reg="Metapocyrtus">Metapocyrtus</tp:taxon-name-part> (<tp:taxon-name-part taxon-name-part-type="subgenus" reg="Orthocyrtus">Orthocyrtus</tp:taxon-name-part>) <tp:taxon-name-part taxon-name-part-type="species" reg="davaoensis">davaoensis</tp:taxon-name-part></tp:taxon-name> sp. nov. and <tp:taxon-name><tp:taxon-name-part taxon-name-part-type="genus" reg="Metapocyrtus">Metapocyrtus</tp:taxon-name-part> (<tp:taxon-name-part taxon-name-part-type="subgenus" reg="Orthocyrtus">Orthocyrtus</tp:taxon-name-part>) <tp:taxon-name-part taxon-name-part-type="species" reg="hirakui">hirakui</tp:taxon-name-part></tp:taxon-name> sp. nov. <bold>A</bold><tp:taxon-name><tp:taxon-name-part taxon-name-part-type="genus" reg="Metapocyrtus">M.</tp:taxon-name-part> (<tp:taxon-name-part taxon-name-part-type="subgenus" reg="Orthocyrtus">O.</tp:taxon-name-part>) <tp:taxon-name-part taxon-name-part-type="species" reg="davaoensis">davaoensis</tp:taxon-name-part></tp:taxon-name> sp. nov. <bold>B</bold><italic><tp:taxon-name><tp:taxon-name-part taxon-name-part-type="genus" reg="Metapocyrtus">Metapocyrtus</tp:taxon-name-part> <tp:taxon-name-part taxon-name-part-type="species" reg="kitangladensis">kitangladensis</tp:taxon-name-part></tp:taxon-name></italic><bold>C</bold><italic><tp:taxon-name><tp:taxon-name-part taxon-name-part-type="genus" reg="Pachyrhynchus">Pachyrhynchus</tp:taxon-name-part> <tp:taxon-name-part taxon-name-part-type="species" reg="tikoi">tikoi</tp:taxon-name-part></tp:taxon-name></italic><bold>D</bold><tp:taxon-name><tp:taxon-name-part taxon-name-part-type="genus" reg="Metapocyrtus">M.</tp:taxon-name-part> (<tp:taxon-name-part taxon-name-part-type="subgenus" reg="Orthocyrtus">O.</tp:taxon-name-part>) <tp:taxon-name-part taxon-name-part-type="species" reg="hirakui">hirakui</tp:taxon-name-part></tp:taxon-name> sp.nov. <bold>E</bold><italic><tp:taxon-name><tp:taxon-name-part taxon-name-part-type="genus" reg="Polycatus">Polycatus</tp:taxon-name-part> <tp:taxon-name-part taxon-name-part-type="species" reg="mimicus">mimicus</tp:taxon-name-part></tp:taxon-name></italic>.</p></caption><graphic xmlns:xlink="http://www.w3.org/1999/xlink" xlink:href="zookeys-1029-139-g006.jpg" position="float" orientation="portrait" xlink:type="simple" id="oo_529751.jpg"><uri content-type="original_file" xlink:type="simple">https://binary.pensoft.net/fig/529751</uri></graphic></fig></sec></tp:treatment-sec><tp:treatment-sec><!--Section generated to contain objects referenced in tp:taxon-treatment.--><fig id="F1" position="float" orientation="portrait"><object-id xmlns:xlink="http://www.w3.org/1999/xlink" content-type="doi" xlink:type="simple">10.3897/zookeys.1029.63023.figure1</object-id><object-id xmlns:xlink="http://www.w3.org/1999/xlink" content-type="arpha" xlink:type="simple">097FDB1B-85C2-57F3-A23E-2E17AD8CFB91</object-id><label>Figure 1.</label><caption><p><tp:taxon-name><tp:taxon-name-part taxon-name-part-type="genus" reg="Metapocyrtus">Metapocyrtus</tp:taxon-name-part> (<tp:taxon-name-part taxon-name-part-type="subgenus" reg="Orthocyrtus">Orthocyrtus</tp:taxon-name-part>) <tp:taxon-name-part taxon-name-part-type="species" reg="davaoensis">davaoensis</tp:taxon-name-part></tp:taxon-name> sp. nov. <bold>A</bold> male holotype, dorsal view <bold>B</bold> female, dorsal view <bold>C</bold> ditto,male, lateral view <bold>D</bold> ditto,female, lateral view.</p></caption><graphic xmlns:xlink="http://www.w3.org/1999/xlink" xlink:href="zookeys-1029-139-g001.jpg" position="float" orientation="portrait" xlink:type="simple" id="oo_529746.jpg"><uri content-type="original_file" xlink:type="simple">https://binary.pensoft.net/fig/529746</uri></graphic></fig><fig id="F2" position="float" orientation="portrait"><object-id xmlns:xlink="http://www.w3.org/1999/xlink" content-type="doi" xlink:type="simple">10.3897/zookeys.1029.63023.figure2</object-id><object-id xmlns:xlink="http://www.w3.org/1999/xlink" content-type="arpha" xlink:type="simple">F8CC1FA4-F4E4-523C-8FDF-8276298B1D7E</object-id><label>Figure 2.</label><caption><p><tp:taxon-name><tp:taxon-name-part taxon-name-part-type="genus" reg="Metapocyrtus">Metapocyrtus</tp:taxon-name-part> (<tp:taxon-name-part taxon-name-part-type="subgenus" reg="Orthocyrtus">Orthocyrtus</tp:taxon-name-part>) <tp:taxon-name-part taxon-name-part-type="species" reg="hirakui">hirakui</tp:taxon-name-part></tp:taxon-name> sp. nov. <bold>A</bold> male holotype, dorsal view <bold>B</bold> female, dorsal view <bold>C</bold> ditto, male, lateral view <bold>D</bold> ditto, female, lateral view.</p></caption><graphic xmlns:xlink="http://www.w3.org/1999/xlink" xlink:href="zookeys-1029-139-g002.jpg" position="float" orientation="portrait" xlink:type="simple" id="oo_529747.jpg"><uri content-type="original_file" xlink:type="simple">https://binary.pensoft.net/fig/529747</uri></graphic></fig><fig id="F3" position="float" orientation="portrait"><object-id xmlns:xlink="http://www.w3.org/1999/xlink" content-type="doi" xlink:type="simple">10.3897/zookeys.1029.63023.figure3</object-id><object-id xmlns:xlink="http://www.w3.org/1999/xlink" content-type="arpha" xlink:type="simple">C64131ED-78A5-5A86-A7BB-6A67FC0AE2BE</object-id><label>Figure 3.</label><caption><p><tp:taxon-name><tp:taxon-name-part taxon-name-part-type="genus" reg="Metapocyrtus">Metapocyrtus</tp:taxon-name-part> (<tp:taxon-name-part taxon-name-part-type="subgenus" reg="Orthocyrtus">Orthocyrtus</tp:taxon-name-part>) <tp:taxon-name-part taxon-name-part-type="species" reg="hirakui">hirakui</tp:taxon-name-part></tp:taxon-name> sp. nov. everted endophallus, lateral view.</p></caption><graphic xmlns:xlink="http://www.w3.org/1999/xlink" xlink:href="zookeys-1029-139-g003.jpg" position="float" orientation="portrait" xlink:type="simple" id="oo_529748.jpg"><uri content-type="original_file" xlink:type="simple">https://binary.pensoft.net/fig/529748</uri></graphic></fig></tp:treatment-sec><ref-list><ref id="B6"><mixed-citation xmlns:xlink="http://www.w3.org/1999/xlink" xlink:type="simple"><person-group><name name-style="western"><surname>Cabras</surname><given-names>A</given-names></name><name name-style="western"><surname>Bollino</surname><given-names>M</given-names></name><name name-style="western"><surname>Medina</surname><given-names>MN</given-names></name></person-group> (<year>2018</year>) <article-title>A new species of the subgenus <tp:taxon-name><tp:taxon-name-part taxon-name-part-type="genus"/><tp:taxon-name-part taxon-name-part-type="subgenus">Orthocyrtus</tp:taxon-name-part></tp:taxon-name>, genus <italic><tp:taxon-name><tp:taxon-name-part taxon-name-part-type="genus">Metapocyrtus</tp:taxon-name-part></tp:taxon-name></italic> (<tp:taxon-name><tp:taxon-name-part taxon-name-part-type="order">Coleoptera</tp:taxon-name-part></tp:taxon-name>, <tp:taxon-name><tp:taxon-name-part taxon-name-part-type="family">Curculionidae</tp:taxon-name-part></tp:taxon-name>, <tp:taxon-name><tp:taxon-name-part taxon-name-part-type="subfamily">Entiminae</tp:taxon-name-part></tp:taxon-name>, <tp:taxon-name><tp:taxon-name-part taxon-name-part-type="tribe">Pachyrhynchini</tp:taxon-name-part></tp:taxon-name>) from Mindanao, with notes on its ecology.</article-title><source>Baltic Journal of Coleopterology</source><volume>18</volume>(<issue>1</issue>): <fpage>39</fpage>–<lpage>46</lpage>.</mixed-citation></ref><ref id="B7"><mixed-citation xmlns:xlink="http://www.w3.org/1999/xlink" xlink:type="simple"><person-group><name name-style="western"><surname>Cabras</surname><given-names>A</given-names></name><name name-style="western"><surname>Medina</surname><given-names>MN</given-names></name><name name-style="western"><surname>Zhang</surname><given-names>G</given-names></name></person-group> (<year>2019</year>) <article-title><italic><tp:taxon-name><tp:taxon-name-part taxon-name-part-type="genus">Metapocyrtus</tp:taxon-name-part> <tp:taxon-name-part taxon-name-part-type="species">kitangladensis</tp:taxon-name-part></tp:taxon-name></italic> sp. n., a new <italic><tp:taxon-name><tp:taxon-name-part taxon-name-part-type="genus">Pachyrhynchus</tp:taxon-name-part> <tp:taxon-name-part taxon-name-part-type="species">cumingii</tp:taxon-name-part></tp:taxon-name></italic> GR Waterhouse, 1841 mimic from Mindanao Island, Philippines.</article-title><source>ZooKeys</source><volume>853</volume>: <fpage>119</fpage>–<lpage>129</lpage>. <ext-link xlink:type="simple" ext-link-type="doi" xlink:href="10.3897/zookeys.853.30595">https://doi.org/10.3897/zookeys.853.30595</ext-link></mixed-citation></ref><ref id="B12"><mixed-citation xmlns:xlink="http://www.w3.org/1999/xlink" xlink:type="simple"><person-group><name name-style="western"><surname>Meyer</surname><given-names>A</given-names></name></person-group> (<year>2006</year>) Repeating patterns of mimicry. PLoS Biology 4(10): e341. <ext-link xlink:type="simple" ext-link-type="doi" xlink:href="10.1371/journal.pbio.0040341">https://doi.org/10.1371/journal.pbio.0040341</ext-link></mixed-citation></ref><ref id="B18"><mixed-citation xmlns:xlink="http://www.w3.org/1999/xlink" xlink:type="simple"><person-group><name name-style="western"><surname>Wallace</surname><given-names>AR</given-names></name></person-group> (<year>1889</year>) <source>Darwinism: an exposition of the tTheory of Natural Selection, with some of its applications.</source><publisher-name>Macmillan and Company</publisher-name>, <publisher-loc>New York</publisher-loc>, <size units="page">528 pp</size>. <ext-link xlink:type="simple" ext-link-type="doi" xlink:href="10.5962/bhl.title.17416">https://doi.org/10.5962/bhl.title.17416</ext-link></mixed-citation></ref><ref id="B15"><mixed-citation xmlns:xlink="http://www.w3.org/1999/xlink" xlink:type="simple"><person-group><name name-style="western"><surname>Schultze</surname><given-names>W</given-names></name></person-group> (<year>1923</year>) <article-title>A monograph of the pachyrrhynchid group of the <tp:taxon-name><tp:taxon-name-part taxon-name-part-type="subfamily">Brachyderinae</tp:taxon-name-part></tp:taxon-name>, <tp:taxon-name><tp:taxon-name-part taxon-name-part-type="family">Curculionidae</tp:taxon-name-part></tp:taxon-name>: part I. The genus <italic><tp:taxon-name><tp:taxon-name-part taxon-name-part-type="genus">Pachyrrhynchus</tp:taxon-name-part></tp:taxon-name></italic> Germar.</article-title><source>Philippine Journal of Science</source><volume>23</volume>(<issue>6</issue>): <fpage>609</fpage>–<lpage>673</lpage>. [6 pls]</mixed-citation></ref><ref id="B16"><mixed-citation xmlns:xlink="http://www.w3.org/1999/xlink" xlink:type="simple"><person-group><name name-style="western"><surname>Schultze</surname><given-names>W</given-names></name></person-group> (<year>1925</year>) <article-title>A monograph of the pachyrrhynchid group of the <tp:taxon-name><tp:taxon-name-part taxon-name-part-type="subfamily">Brachyderinae</tp:taxon-name-part></tp:taxon-name>, <tp:taxon-name><tp:taxon-name-part taxon-name-part-type="family">Curculionidae</tp:taxon-name-part></tp:taxon-name>: part III. The genera <italic><tp:taxon-name><tp:taxon-name-part taxon-name-part-type="genus">Apocyrtidius</tp:taxon-name-part></tp:taxon-name></italic> Heller and <italic><tp:taxon-name><tp:taxon-name-part taxon-name-part-type="genus">Metapocyrtus</tp:taxon-name-part></tp:taxon-name></italic> Heller.</article-title><source>Philippine Journal of Science</source><volume>26</volume>(<issue>10</issue>): <fpage>131</fpage>–<lpage>310</lpage>. [12 pls]</mixed-citation></ref><ref id="B17"><mixed-citation xmlns:xlink="http://www.w3.org/1999/xlink" xlink:type="simple"><person-group><name name-style="western"><surname>Tseng</surname><given-names>HY</given-names></name><name name-style="western"><surname>Lin</surname><given-names>CP</given-names></name><name name-style="western"><surname>Hsu</surname><given-names>JY</given-names></name><name name-style="western"><surname>Pike</surname><given-names>DA</given-names></name><name name-style="western"><surname>Huang</surname><given-names>WS</given-names></name></person-group> (<year>2014</year>) The functional significance of aposematic signals: geographic variation in the responses of widespread lizard predators to colourful invertebrate prey. PLoS ONE 9(3): e91777. <ext-link xlink:type="simple" ext-link-type="doi" xlink:href="10.1371/journal.pone.0091777">https://doi.org/10.1371/journal.pone.0091777</ext-link></mixed-citation></ref><ref id="B19"><mixed-citation xmlns:xlink="http://www.w3.org/1999/xlink" xlink:type="simple"><person-group><name name-style="western"><surname>Wang</surname><given-names>LY</given-names></name><name name-style="western"><surname>Huang</surname><given-names>WS</given-names></name><name name-style="western"><surname>Tang</surname><given-names>HC</given-names></name><name name-style="western"><surname>Huang</surname><given-names>LC</given-names></name><name name-style="western"><surname>Lin</surname><given-names>CP</given-names></name></person-group> (<year>2018</year>) Too hard to swallow: a secret secondary defence of an aposematic insect. Journal of Experimental Biology 221: jeb172486. <ext-link xlink:type="simple" ext-link-type="doi" xlink:href="10.1242/jeb.172486">https://doi.org/10.1242/jeb.172486</ext-link></mixed-citation></ref><ref id="B10"><mixed-citation xmlns:xlink="http://www.w3.org/1999/xlink" xlink:type="simple"><person-group><name name-style="western"><surname>de Jager</surname><given-names>M</given-names></name><name name-style="western"><surname>Anderson</surname><given-names>B</given-names></name></person-group> (<year>2019</year>) When is resemblance mimicry? Functional Ecology 33: 1586–1596. <ext-link xlink:type="simple" ext-link-type="doi" xlink:href="10.1111/1365-2435.13346">https://doi.org/10.1111/1365-2435.13346</ext-link></mixed-citation></ref><ref id="B13"><mixed-citation xmlns:xlink="http://www.w3.org/1999/xlink" xlink:type="simple"><person-group><name name-style="western"><surname>Ries</surname><given-names>L</given-names></name><name name-style="western"><surname>Mullen</surname><given-names>SP</given-names></name></person-group> (<year>2008</year>) <article-title>A rare model limits the distribution of its more common mimic: a twist on frequency-dependent Batesian mimicry.</article-title><source>Evolution</source><volume>62</volume>(<issue>7</issue>): <fpage>1798</fpage>–<lpage>1803</lpage>. <ext-link xlink:type="simple" ext-link-type="doi" xlink:href="10.1111/j.1558-5646.2008.00401.x">https://doi.org/10.1111/j.1558-5646.2008.00401.x</ext-link></mixed-citation></ref><ref id="B11"><mixed-citation xmlns:xlink="http://www.w3.org/1999/xlink" xlink:type="simple"><person-group><name name-style="western"><surname>Forsman</surname><given-names>A</given-names></name><name name-style="western"><surname>Appelsqvist</surname><given-names>S</given-names></name></person-group> (<year>1998</year>) <article-title>Visual predators impose correlational selection on prey color pattern and behavior.</article-title><source>Behavioral Ecology</source><volume>9</volume>(<issue>4</issue>): <fpage>409</fpage>–<lpage>413</lpage>. <ext-link xlink:type="simple" ext-link-type="doi" xlink:href="10.1093/beheco/9.4.409">https://doi.org/10.1093/beheco/9.4.409</ext-link></mixed-citation></ref></ref-list></tp:taxon-treatment>
